# Supplementary material for: The Seroepidemiology of a Neglected Zoonotic and Livestock Pathogen in Free-Ranging Bovids: Leptospirosis in African Buffaloes (Syncerus caffer)
Source: Pathogens. 2021 Aug 24;10(9):1072. doi: 10.3390/pathogens10091072 (PMC8469302; doi:10.3390/pathogens10091072)
Supplement: Supplementary file 1 [file pathogens-10-01072-s001.zip]

Archive with 1 entries (1 files):
- pathogens-1332484-supplementary.csv
