# Supplementary material for: The Seroepidemiology of a Neglected Zoonotic and Livestock Pathogen in Free-Ranging Bovids: Leptospirosis in African Buffaloes (Syncerus caffer)
Source: Pathogens. 2021 Aug 24;10(9):1072. doi: 10.3390/pathogens10091072 (PMC8469302; doi:10.3390/pathogens10091072)
Supplement: Supplementary file 1 [file pathogens-10-01072-s001.zip › pathogens-1332484-supplementary.csv]

ANIMAL ID	DATE	SEX	AGE_clean	FARM OF ORIGIN	LEPTO_BRA	LEPTO_CAN	LEPTO_ICT	LEPTO_POM	LEPTO_TAR	LEPTO_SZW	LEPTO_GRI	LEPTO_HAR	LEPTO_RESULT	Titre1	Titre2	LEPTO_Titre1	LEPTO_Titre2	TestingRd	Dilution1	Dilution2	delta_titre	abs_delta_titre
14 #1	2016	F	Ad	Hluhluwe-iMfolozi Park	0	0	0	0	0	0	0	0	0	0	0	0	0	Rd1	0	0	0	0
19 #1	2016	F	Ad	Hluhluwe-iMfolozi Park	0	0	0	0	1600/800	0	0	0	1	1600	800	1	1	Rd1	5	4	-1	1
21 #1	2016	M	SubAd	Hluhluwe-iMfolozi Park	0	0	0	0	0	0	0	0	0	0	0	0	0	Rd1	0	0	0	0
28 #1	2016	M	Calf	Hluhluwe-iMfolozi Park	0	0	0	0	0	0	0	0	0	0	0	0	0	Rd1	0	0	0	0
32 #1	2016	F	Ad	Hluhluwe-iMfolozi Park	0	0	0	0	100	0	0	0	1	100	0	1	0	Rd1	1	0	-1	1
35 #1	2016	F	Ad	Hluhluwe-iMfolozi Park	0	0	0	0	800/800	0	0	0	1	800	800	1	1	Rd1	4	4	0	0
52 #1	2016	F	SubAd	Hluhluwe-iMfolozi Park	0	0	0	0	100	0	0	0	1	100	0	1	0	Rd1	1	0	-1	1
76 #1	2016	F	Ad	Hluhluwe-iMfolozi Park	0	0	0	0	800	0	0	0	1	0	800	0	1	Rd1	0	4	4	4
114 #1	2016	F	Ad	Hluhluwe-iMfolozi Park	0	0	0	0	100/800	0	0	0	1	100	800	1	1	Rd1	1	4	3	3
144 #1	2016	M	Ad	Hluhluwe-iMfolozi Park	0	0	0	0	0	0	0	0	0	0	0	0	0	Rd1	0	0	0	0
165 #1	2016	M	Ad	Hluhluwe-iMfolozi Park	0	0	0	0	0	0	0	0	0	0	0	0	0	Rd1	0	0	0	0
188 #1	2016	F	SubAd	Hluhluwe-iMfolozi Park	0	0	0	0	0	0	0	0	0	0	0	0	0	Rd1	0	0	0	0
202 #1	2016	F	Ad	Hluhluwe-iMfolozi Park	0	0	0	0	0	0	0	0	0	0	0	0	0	Rd1	0	0	0	0
219 #1	2016	F	Ad	Hluhluwe-iMfolozi Park	0	0	0	0	0	0	0	0	0	0	0	0	0	Rd1	0	0	0	0
237 #1	2016	F	Ad	Hluhluwe-iMfolozi Park	0	0	0	0	0	0	0	0	0	0	0	0	0	Rd1	0	0	0	0
242 #1	2016	M	SubAd	Hluhluwe-iMfolozi Park	0	0	0	0	0	0	0	0	0	0	0	0	0	Rd1	0	0	0	0
263 #1	2016	M	SubAd	Hluhluwe-iMfolozi Park	0	0	0	0	0	0	0	0	0	0	0	0	0	Rd1	0	0	0	0
289 #1	2016	F	Ad	Hluhluwe-iMfolozi Park	0	0	0	0	800/200	0	0	0	1	800	200	1	1	Rd1	4	2	-2	2
320 #1	2016	M	SubAd	Hluhluwe-iMfolozi Park	0	0	0	0	400	0	0	0	1	400	0	1	0	Rd1	3	0	-3	3
323 #1	2016	F	Ad	Hluhluwe-iMfolozi Park	0	0	0	0	100	0	0	0	1	100	0	1	0	Rd1	1	0	-1	1
340 #1	2016	F	Ad	Hluhluwe-iMfolozi Park	0	0	0	0	0	0	0	0	0	0	0	0	0	Rd1	0	0	0	0
348 #1	2016	M	SubAd	Hluhluwe-iMfolozi Park	0	0	0	0	100	0	0	0	1	0	100	0	1	Rd1	0	1	1	1
377 #1	2016	F	Ad	Hluhluwe-iMfolozi Park	0	0	0	0	100	0	0	0	1	0	100	0	1	Rd1	0	1	1	1
378 #1	2016	F	Ad	Hluhluwe-iMfolozi Park	0	0	0	0	0	0	0	0	0	0	0	0	0	Rd1	0	0	0	0
397 #1	2016	M	Ad	Hluhluwe-iMfolozi Park	0	0	0	0	0	0	0	0	0	0	0	0	0	Rd1	0	0	0	0
A4	2018	F	Ad	Hluhluwe-iMfolozi Park	0	0	0	0	0	200	0	0	1	200	NA	1	0	Rd1	NA	NA	NA	NA
A20	2018	F	Ad	Hluhluwe-iMfolozi Park	0	0	0	0	0	0	0	0	0	0	NA	0	0	Rd1	NA	NA	NA	NA
A24	2018	F	Ad	Hluhluwe-iMfolozi Park	0	0	0	0	0	0	0	0	0	0	NA	0	0	Rd1	NA	NA	NA	NA
A54	2018	F	Ad	Hluhluwe-iMfolozi Park	0	0	0	0	0	0	0	0	0	0	NA	0	0	Rd1	NA	NA	NA	NA
A66	2018	M	Ad	Hluhluwe-iMfolozi Park	0	0	0	0	100	0	0	0	1	100	NA	1	0	Rd1	NA	NA	NA	NA
A70	2018	F	SubAd	Hluhluwe-iMfolozi Park	0	0	0	0	1600	0	0	0	1	1600	NA	1	0	Rd1	NA	NA	NA	NA
A86	2018	M	Ad	Hluhluwe-iMfolozi Park	0	0	0	0	0	0	0	0	0	0	NA	0	0	Rd1	NA	NA	NA	NA
A90	2018	F	SubAd	Hluhluwe-iMfolozi Park	0	0	0	0	0	0	0	0	0	0	NA	0	0	Rd1	NA	NA	NA	NA
A94	2018	M	Ad	Hluhluwe-iMfolozi Park	0	0	0	0	0	0	0	0	0	0	NA	0	0	Rd1	NA	NA	NA	NA
A115	2018	F	Ad	Hluhluwe-iMfolozi Park	0	0	0	0	0	0	0	0	0	0	NA	0	0	Rd1	NA	NA	NA	NA
144	2018	M	Ad	Hluhluwe-iMfolozi Park	0	0	0	0	0	0	0	0	0	0	NA	0	0	Rd1	NA	NA	NA	NA
147	2018	F	Ad	Hluhluwe-iMfolozi Park	0	0	0	0	200	0	0	0	1	200	NA	1	0	Rd1	NA	NA	NA	NA
156	2018	F	Ad	Hluhluwe-iMfolozi Park	0	0	0	0	200	0	0	0	1	200	NA	1	0	Rd1	NA	NA	NA	NA
161	2018	F	Ad	Hluhluwe-iMfolozi Park	0	0	0	0	0	0	0	0	0	0	NA	0	0	Rd1	NA	NA	NA	NA
146	2018	F	Ad	Hluhluwe-iMfolozi Park	0	0	0	0	100	0	0	0	1	100	NA	1	0	Rd1	NA	NA	NA	NA
142	2018	M	Ad	Hluhluwe-iMfolozi Park	0	0	0	0	0	0	0	0	0	0	NA	0	0	Rd1	NA	NA	NA	NA
129	2018	M	Ad	Hluhluwe-iMfolozi Park	0	0	0	0	0	0	0	0	0	0	NA	0	0	Rd1	NA	NA	NA	NA
126	2018	F	Ad	Hluhluwe-iMfolozi Park	0	0	0	0	0	0	0	0	0	0	NA	0	0	Rd1	NA	NA	NA	NA
114	2018	M	Calf	Hluhluwe-iMfolozi Park	0	0	0	0	0	0	0	0	0	0	NA	0	0	Rd1	NA	NA	NA	NA
100	2018	F	Ad	Hluhluwe-iMfolozi Park	0	0	0	0	0	0	0	0	0	0	NA	0	0	Rd1	NA	NA	NA	NA
91	2018	F	Ad	Hluhluwe-iMfolozi Park	0	0	0	0	0	0	0	0	0	0	NA	0	0	Rd1	NA	NA	NA	NA
69	2018	M	Ad	Hluhluwe-iMfolozi Park	0	0	0	0	400	0	0	0	1	400	NA	1	0	Rd1	NA	NA	NA	NA
61	2018	F	Ad	Hluhluwe-iMfolozi Park	0	0	0	0	0	0	0	0	0	0	NA	0	0	Rd1	NA	NA	NA	NA
53	2018	F	Ad	Hluhluwe-iMfolozi Park	0	0	0	0	100	0	0	0	1	100	NA	1	0	Rd1	NA	NA	NA	NA
46	2018	M	SubAd	Hluhluwe-iMfolozi Park	0	0	0	0	0	0	0	0	0	0	NA	0	0	Rd1	NA	NA	NA	NA
A20	2019	F	Ad	Hluhluwe-iMfolozi Park	0	0	0	0	0	0	0	0	0	0	NA	0	0	Rd1	NA	NA	NA	NA
A98	2019	M	Ad	Hluhluwe-iMfolozi Park	0	0	0	0	0	0	0	0	0	0	NA	0	0	Rd1	NA	NA	NA	NA
A107	2019	M	Ad	Hluhluwe-iMfolozi Park	0	0	0	0	0	0	0	0	0	0	NA	0	0	Rd1	NA	NA	NA	NA
A113	2019	F	Ad	Hluhluwe-iMfolozi Park	0	0	0	0	0	0	0	0	0	0	NA	0	0	Rd1	NA	NA	NA	NA
B8	2019	M	Ad	Hluhluwe-iMfolozi Park	0	0	0	0	0	0	0	0	0	0	NA	0	0	Rd1	NA	NA	NA	NA
B15	2019	F	Ad	Hluhluwe-iMfolozi Park	0	0	0	0	0	0	0	0	0	0	NA	0	0	Rd1	NA	NA	NA	NA
B19	2019	F	Ad	Hluhluwe-iMfolozi Park	0	0	0	0	0	0	0	0	0	0	NA	0	0	Rd1	NA	NA	NA	NA
B37	2019	F	Ad	Hluhluwe-iMfolozi Park	0	0	0	0	0	0	0	0	0	0	NA	0	0	Rd1	NA	NA	NA	NA
B64	2019	F	Ad	Hluhluwe-iMfolozi Park	0	0	0	0	0	0	0	0	0	0	NA	0	0	Rd1	NA	NA	NA	NA
B65	2019	F	Ad	Hluhluwe-iMfolozi Park	0	0	0	0	100	0	0	0	1	100	NA	1	0	Rd1	NA	NA	NA	NA
B93	2019	F	Ad	Hluhluwe-iMfolozi Park	0	0	0	0	0	0	0	0	0	0	NA	0	0	Rd1	NA	NA	NA	NA
A13	2019	M	Ad	Hluhluwe-iMfolozi Park	0	0	0	0	0	0	0	0	0	0	NA	0	0	Rd1	NA	NA	NA	NA
A35	2019	F	Ad	Hluhluwe-iMfolozi Park	0	0	0	0	0	0	0	0	0	0	NA	0	0	Rd1	NA	NA	NA	NA
A47	2019	F	SubAd	Hluhluwe-iMfolozi Park	0	0	0	0	100	0	0	0	1	100	NA	1	0	Rd1	NA	NA	NA	NA
A49	2019	F	Ad	Hluhluwe-iMfolozi Park	0	0	0	0	0	0	0	0	0	0	NA	0	0	Rd1	NA	NA	NA	NA
A54	2019	F	SubAd	Hluhluwe-iMfolozi Park	0	0	0	0	0	0	0	0	0	0	NA	0	0	Rd1	NA	NA	NA	NA
A61	2019	M	Calf	Hluhluwe-iMfolozi Park	0	0	0	0	0	0	0	0	0	0	NA	0	0	Rd1	NA	NA	NA	NA
A67	2019	M	Calf	Hluhluwe-iMfolozi Park	0	0	0	0	0	0	0	0	0	0	NA	0	0	Rd1	NA	NA	NA	NA
A86	2019	M	Calf	Hluhluwe-iMfolozi Park	0	0	0	0	0	0	0	0	0	0	NA	0	0	Rd1	NA	NA	NA	NA
A103	2019	M	Calf	Hluhluwe-iMfolozi Park	0	0	0	0	0	0	0	0	0	0	NA	0	0	Rd1	NA	NA	NA	NA
A124	2019	M	SubAd	Hluhluwe-iMfolozi Park	0	0	0	0	0	0	0	0	0	0	NA	0	0	Rd1	NA	NA	NA	NA
A125	2019	M	Calf	Hluhluwe-iMfolozi Park	0	0	0	0	0	0	0	0	0	0	NA	0	0	Rd1	NA	NA	NA	NA
A126	2019	M	Ad	Hluhluwe-iMfolozi Park	0	0	0	0	0	0	0	0	0	0	NA	0	0	Rd1	NA	NA	NA	NA
A128	2019	M	Calf	Hluhluwe-iMfolozi Park	0	0	0	0	0	0	0	0	0	0	NA	0	0	Rd1	NA	NA	NA	NA
A142	2019	F	Ad	Hluhluwe-iMfolozi Park	0	0	0	0	0	0	0	0	0	0	NA	0	0	Rd1	NA	NA	NA	NA
154	2016	M	Ad	Hluhluwe-iMfolozi Park	0	0	0	0	0	0	0	0	0	0	NA	0	0	Rd2	NA	NA	NA	NA
186	2016	M	Ad	Hluhluwe-iMfolozi Park	0	0	0	0	0	0	0	0	0	0	NA	0	0	Rd2	NA	NA	NA	NA
376	2016	M	Ad	Hluhluwe-iMfolozi Park	0	0	0	0	0	0	0	0	0	0	NA	0	0	Rd2	NA	NA	NA	NA
271	2016	M	Ad	Hluhluwe-iMfolozi Park	0	0	0	0	0	0	0	0	0	0	NA	0	0	Rd2	NA	NA	NA	NA
204	2016	F	Calf	Hluhluwe-iMfolozi Park	0	0	0	0	0	0	0	0	0	0	NA	0	0	Rd2	NA	NA	NA	NA
208	2016	M	Calf	Hluhluwe-iMfolozi Park	0	0	0	0	0	0	0	0	0	0	NA	0	0	Rd2	NA	NA	NA	NA
276	2016	M	Calf	Hluhluwe-iMfolozi Park	0	0	0	0	0	0	0	0	0	0	NA	0	0	Rd2	NA	NA	NA	NA
332	2016	F	Calf	Hluhluwe-iMfolozi Park	0	0	0	0	0	0	0	0	0	0	NA	0	0	Rd2	NA	NA	NA	NA
187	2018	F	Calf	Hluhluwe-iMfolozi Park	0	0	0	0	0	0	0	0	0	0	NA	0	0	Rd2	NA	NA	NA	NA
223	2018	F	Calf	Hluhluwe-iMfolozi Park	0	0	0	0	0	0	0	0	0	0	NA	0	0	Rd2	NA	NA	NA	NA
181	2018	F	Calf	Hluhluwe-iMfolozi Park	0	0	0	0	0	0	0	0	0	0	NA	0	0	Rd2	NA	NA	NA	NA
194	2018	M	Calf	Hluhluwe-iMfolozi Park	0	0	0	0	0	0	0	0	0	0	NA	0	0	Rd2	NA	NA	NA	NA
200	2018	M	Calf	Hluhluwe-iMfolozi Park	0	0	0	0	0	0	0	0	0	0	NA	0	0	Rd2	NA	NA	NA	NA
212	2018	F	Calf	Hluhluwe-iMfolozi Park	0	0	0	0	0	0	0	0	0	0	NA	0	0	Rd2	NA	NA	NA	NA
227	2018	M	Calf	Hluhluwe-iMfolozi Park	0	0	0	0	0	0	0	0	0	0	NA	0	0	Rd2	NA	NA	NA	NA
197	2018	M	SubAd	Hluhluwe-iMfolozi Park	0	0	0	0	0	0	0	0	0	0	NA	0	0	Rd2	NA	NA	NA	NA
151	2019	F	Ad	Hluhluwe-iMfolozi Park	0	0	0	0	0	0	0	0	0	0	NA	0	0	Rd2	NA	NA	NA	NA
187	2019	M	Ad	Hluhluwe-iMfolozi Park	0	0	0	0	0	0	0	0	0	0	NA	0	0	Rd2	NA	NA	NA	NA
205	2019	F	Ad	Hluhluwe-iMfolozi Park	0	0	0	0	0	0	0	0	0	0	NA	0	0	Rd2	NA	NA	NA	NA
254	2019	M	Ad	Hluhluwe-iMfolozi Park	0	0	0	0	0	0	0	0	0	0	NA	0	0	Rd2	NA	NA	NA	NA
305	2019	F	Ad	Hluhluwe-iMfolozi Park	0	0	0	0	0	0	0	0	0	0	NA	0	0	Rd2	NA	NA	NA	NA
219	2019	F	SubAd	Hluhluwe-iMfolozi Park	0	0	0	0	0	0	0	0	0	0	NA	0	0	Rd2	NA	NA	NA	NA
319	2019	F	SubAd	Hluhluwe-iMfolozi Park	0	0	0	0	0	0	0	0	0	0	NA	0	0	Rd2	NA	NA	NA	NA
